# Supplementary material for: Increased Production of B-Cell Activating Cytokines and Altered Peripheral B-Cell Subset Distribution during HIV-Related Classical Hodgkin Lymphoma
Source: Cancers (Basel). 2021 Dec 28;14(1):128. doi: 10.3390/cancers14010128 (PMC8750095; doi:10.3390/cancers14010128)
Supplement: Supplementary file 1 [file cancers-14-00128-s001.zip]

Archive with 1 entries (1 files):
- cancers-1475163-supplementary.pdf
